# Supplementary material for: Metrological Characterization of Low-Cost CO2 Sensors for Environmental Monitoring Applications
Source: Sensors (Basel). 2026 Jun 9;26(12):3685. doi: 10.3390/s26123685 (PMC13306425; doi:10.3390/s26123685)
Supplement: Supplementary file 1 [file sensors-26-03685-s001.zip]

Archive with 1 entries (1 files):
- sensors-4319787-supplementary.pdf
